# Supplementary material for: A survey of East Palaearctic Lycosidae (Araneae). 7. A new species of Acantholycosa Dahl, 1908 from the Russian Far East
Source: Zookeys. 2011 Feb 3;(79):1–10. doi: 10.3897/zookeys.79.945 (PMC3088047; doi:10.3897/zookeys.79.945)
Supplement: XML Treatment for Acantholycosa azarkinae [file zookeys.79.945-treatment1.xml]

<!DOCTYPE tp:taxon-treatment
  PUBLIC "-//TaxonX//DTD Taxonomic Treatment Publishing DTD v0 20100105//EN" "tax-treatment-NSO.dtd">
<tp:taxon-treatment xmlns:tp="http://www.plazi.org/taxpub"><tp:treatment-meta><mixed-citation publication-type="journal"><person-group><name><surname>Marusik</surname><given-names>Yuri M.</given-names></name><name><surname>Omelko</surname><given-names>Mikhail M.</given-names></name></person-group><article-title>A survey of East Palaearctic Lycosidae (Araneae). 7. A new species of <italic>Acantholycosa</italic> Dahl, 1908 from the Russian Far East</article-title><source>Zookeys</source><day>3</day><month>2</month><year>2011</year><volume>2011</volume><issue>79</issue><fpage>1</fpage><lpage>10</lpage><pub-id pub-id-type="doi">10.3897/zookeys.79.945</pub-id></mixed-citation></tp:treatment-meta><tp:nomenclature><tp:taxon-name>
                        <tp:taxon-name-part taxon-name-part-type="genus">Acantholycosa</tp:taxon-name-part>
                        <tp:taxon-name-part taxon-name-part-type="species">azarkinae</tp:taxon-name-part>
                    <object-id xmlns:xlink="http://www.w3.org/1999/xlink" xlink:type="simple">urn:lsid:zoobank.org:act:8E2A95F1-AC1D-4535-8FB1-2202B4897FF0</object-id>
                    </tp:taxon-name><tp:taxon-status xmlns:xlink="http://www.w3.org/1999/xlink" xlink:type="simple">sp. n.</tp:taxon-status><xref ref-type="fig" rid="F1">Figs 1–5</xref><xref ref-type="fig" rid="F2">8–12</xref><xref ref-type="fig" rid="F4">26–28</xref></tp:nomenclature><tp:treatment-sec sec-type="Types"><title>Types.</title><p> Holotype ♂ and paratypes ♀ (ZMMU) and 1♂ 1♀ (GTS) from Russia, Maritime Province, Lazovski District, Sestra Mt., 43°31'52.23"N, 134°02'49.44"E, 1600 m, scree, 16–23.06.2005 (M.M. Omelko).</p></tp:treatment-sec><tp:treatment-sec sec-type="Etymology"><title>Etymology.</title><p> The specific name is a matronym in honor of our friend and colleague Galina N. Azarkina.</p></tp:treatment-sec><tp:treatment-sec sec-type="Diagnosis"><title>Diagnosis.</title><p> The new species can be easily distinguished from other congeners occurring in the Far East by the shape of the palp, which has a broad embolus tip (<xref ref-type="fig" rid="F2">Figs 8, 10</xref>)<!--PageBreak--> (not broad in the other species) and by the shape of the epigyne, which has a broad apical pocket and well developed hoods (<xref ref-type="fig" rid="F4">Figs 26–28</xref>).</p></tp:treatment-sec><tp:treatment-sec sec-type="Comments"><title>Comments.</title><p> <tp:taxon-name>Acantholycosa azarkinae</tp:taxon-name> sp. n. is morphologically close to two other endemic species that occur in the Maritime Province: <tp:taxon-name>Acantholycosa oligerae</tp:taxon-name> and <tp:taxon-name>Acantholycosa sundukovi</tp:taxon-name>. The three species have similar male palps although they differ from one another by the shape of the tegular apophysis and the embolus.</p></tp:treatment-sec><tp:treatment-sec sec-type="Description"><title>Description</title><p>(male(female)). Total length 8.0(8.9). Carapace: 3.7(3.6) long, 3.4(3.1) wide. Carapace and abdomen blackish brown, pattern indistinct. Femora I in both sexes with dark semicircles. Males darker than females. Male leg I with dense black <!--PageBreak-->hairs on all segments except for tarsus (<xref ref-type="fig" rid="F1">Fig. 5</xref>). Leg II also with hairs but less dense. Carapace/femur I ratio 1.06(1.0). Leg I segments: 3.5(3.6) + 1.5(1.6) + 3.5(3.5) + 3.5(3.2) + 1.7(1.5). Femur I with 2 dorsal, 2 pro- and 2 retrolateral spines; patella with 1 retrolateral spine (0 in female); tibia I with 1 prolateral and 5 pairs of ventral spines (1p, 1r, 5-5v in females); metatarsus with 1 pro-, 1 retrolateral and 2 pairs of ventral spines.</p><p>Male palp as in <xref ref-type="fig" rid="F1">Figs 1–4</xref>, <xref ref-type="fig" rid="F2">8–12</xref>. Cymbium with 3 claws, tegular apophysis without apical arm, palea with laminar outgrowth, terminal apophysis large with claw-like tip;<!--PageBreak--> embolic base with small, almost indistinct “spine”, tip of embolus widened and subdivided into two lobes.</p><p>Epigyne as in <xref ref-type="fig" rid="F4">Figs 26–28</xref>. Apical pocket wide with two distinct hoods, septum distinct, septum with trapezoidal base; spermathecae long, with blind outgrowth in basal third.</p><fig id="F1" position="float" orientation="portrait"><label>Figures 1–7.</label><caption><p>Male palp and leg I of <tp:taxon-name>Acantholycosa azarkinae</tp:taxon-name> sp. n. (<bold>1–5</bold>), <tp:taxon-name>Acantholycosa oligerae</tp:taxon-name> (<bold>6</bold>) and <tp:taxon-name>Acantholycosa sundukovi</tp:taxon-name> (<bold>7</bold>). <bold>1, 6, 7</bold> male palp, ventral <bold>2</bold> male palp, retrolateral <bold>3</bold> bulbus, ventral <bold>4</bold> bulbus, retrolateral <bold>5</bold> leg I, prolateral. <bold>6–7</bold> after <xref ref-type="bibr" rid="B2">Marusik et al. (2004)</xref>. Scale = 0.1 if not otherwise indicated.</p></caption><graphic xmlns:xlink="http://www.w3.org/1999/xlink" xlink:href="ZooKeys-079-001-g001.jpg" position="float" orientation="portrait" xlink:type="simple"/></fig><fig id="F2" position="float" orientation="portrait"><label>Figures 8–21.</label><caption><p>Male palp of <tp:taxon-name>Acantholycosa azarkinae</tp:taxon-name> sp. n. (<bold>8–12</bold>), <tp:taxon-name>Acantholycosa oligerae</tp:taxon-name> (<bold>13–14, 20–21</bold>) and <tp:taxon-name>Acantholycosa sundukovi</tp:taxon-name> (<bold>15–16, 17–19</bold>). <bold>8</bold> bulbus, from above <bold>9, 13, 15</bold> terminal part of palp, ventral <bold>10</bold> terminal part of palp, from above <bold>11</bold> tegulum, from above <bold>12, 14, 16</bold> terminal part of palp, retrolateral <bold>17, 20</bold> tegular apophysis, ventral <bold>18, 21</bold> embolus, from above <bold>19</bold> terminal part of embolus and terminal apophysis. <bold>13–21</bold> after <xref ref-type="bibr" rid="B2">Marusik et al. (2004)</xref>. Scale = 0.1 mm if not otherwise indicated.Abbreviations: <italic>Bs =</italic> basal spine of embolus.</p></caption><graphic xmlns:xlink="http://www.w3.org/1999/xlink" xlink:href="ZooKeys-079-001-g002.jpg" position="float" orientation="portrait" xlink:type="simple"/></fig><fig id="F3" position="float" orientation="portrait"><label>Figures 22–25.</label><caption><p>Male palp of <tp:taxon-name>Acantholycosa aborigenica</tp:taxon-name> (<bold>22</bold>), <tp:taxon-name>Acantholycosa lignaria</tp:taxon-name> (<bold>23</bold>) and <tp:taxon-name>Acantholycosa norvegica</tp:taxon-name> (<bold>24–25</bold>). <bold>22–23</bold> ventral <bold>24</bold> bulbus, ventral <bold>25</bold> base of embolus showing tooth. All after <xref ref-type="bibr" rid="B2">Marusik et al. (2004)</xref>. Scale = 0.1 mm.Abbreviations: <italic>Bs =</italic> basal spine of embolus.</p></caption><graphic xmlns:xlink="http://www.w3.org/1999/xlink" xlink:href="ZooKeys-079-001-g003.jpg" position="float" orientation="portrait" xlink:type="simple"/></fig></tp:treatment-sec><tp:treatment-sec sec-type="Distribution"><title>Distribution.</title><p> Type locality only.</p></tp:treatment-sec><tp:treatment-sec><!--Section generated to contain objects referenced in tp:taxon-treatment.--><fig id="F4" position="float" orientation="portrait"><label>Figures 26–34.</label><caption><p>Epigyne of <tp:taxon-name>Acantholycosa azarkinae</tp:taxon-name> sp. n. (<bold>26–28</bold>), <tp:taxon-name>Acantholycosa oligerae</tp:taxon-name> (<bold>29–30</bold>), <tp:taxon-name>Acantholycosa norvegica</tp:taxon-name> (<bold>31–32</bold>) and <tp:taxon-name>Acantholycosa lignaria</tp:taxon-name> (<bold>33–34</bold>). <bold>26, 28–29, 31, 33</bold> epigyne, ventral <bold>27, 30, 32, 34</bold> vulva, dorsal. <bold>27–28, 30, 32, 34</bold> after maceration. <bold>29–34</bold> after <xref ref-type="bibr" rid="B2">Marusik et al. (2004)</xref>. Scale = 0.1 mm if not otherwise indicated.</p></caption><graphic xmlns:xlink="http://www.w3.org/1999/xlink" xlink:href="ZooKeys-079-001-g004.jpg" position="float" orientation="portrait" xlink:type="simple"/></fig></tp:treatment-sec><ref-list><ref id="B2"><mixed-citation xmlns:xlink="http://www.w3.org/1999/xlink" xlink:type="simple"><person-group><name name-style="western"><surname>Marusik</surname><given-names>YM</given-names></name><name name-style="western"><surname>Azarkina</surname><given-names>GN</given-names></name><name name-style="western"><surname>Koponen</surname><given-names>S</given-names></name></person-group> (<year>2004</year>)<article-title> A survey of East Palaearctic Lycosidae (Aranei). II. Genus <italic>Acantholycosa</italic> Dahl, 1908 and related new genera.</article-title><source>Arthropoda Selecta</source><volume>12</volume> (<issue>2</issue>):<fpage>101</fpage>-<lpage>148</lpage>.</mixed-citation></ref></ref-list></tp:taxon-treatment>
