# Supplementary material for: A survey of East Palaearctic Lycosidae (Araneae). 7. A new species of Acantholycosa Dahl, 1908 from the Russian Far East
Source: Zookeys. 2011 Feb 3;(79):1–10. doi: 10.3897/zookeys.79.945 (PMC3088047; doi:10.3897/zookeys.79.945)
Supplement: XML Treatment for Acantholycosa norvegica [file zookeys.79.945-treatment4.xml]

<!DOCTYPE tp:taxon-treatment
  PUBLIC "-//TaxonX//DTD Taxonomic Treatment Publishing DTD v0 20100105//EN" "tax-treatment-NSO.dtd">
<tp:taxon-treatment xmlns:tp="http://www.plazi.org/taxpub"><tp:treatment-meta><mixed-citation publication-type="journal"><person-group><name><surname>Marusik</surname><given-names>Yuri M.</given-names></name><name><surname>Omelko</surname><given-names>Mikhail M.</given-names></name></person-group><article-title>A survey of East Palaearctic Lycosidae (Araneae). 7. A new species of <italic>Acantholycosa</italic> Dahl, 1908 from the Russian Far East</article-title><source>Zookeys</source><day>3</day><month>2</month><year>2011</year><volume>2011</volume><issue>79</issue><fpage>1</fpage><lpage>10</lpage><pub-id pub-id-type="doi">10.3897/zookeys.79.945</pub-id></mixed-citation></tp:treatment-meta><tp:nomenclature><tp:taxon-name>
                        <tp:taxon-name-part taxon-name-part-type="genus">Acantholycosa</tp:taxon-name-part>
                        <tp:taxon-name-part taxon-name-part-type="species">norvegica</tp:taxon-name-part>
                    </tp:taxon-name><tp:taxon-authority>(Thorell, 1872)</tp:taxon-authority><xref ref-type="fig" rid="F3">Figs 24–25</xref><xref ref-type="fig" rid="F4">31–32</xref><xref ref-type="fig" rid="F5">38–39</xref><tp:nomenclature-citation-list><tp:nomenclature-citation><tp:taxon-name>Acantholycosa norvegica</tp:taxon-name><comment>: <xref ref-type="bibr" rid="B1">Holm 1947</xref>: 38, f. 4a, 15–16, pl. 8, f. 84–85 (♂♀).</comment></tp:nomenclature-citation><tp:nomenclature-citation><tp:taxon-name>Acantholycosa norvegica</tp:taxon-name><comment>: <xref ref-type="bibr" rid="B2">Marusik et al. 2004</xref>: 128, f. 92–97, 122–124, 168–172, 181–182 (♂♀).</comment></tp:nomenclature-citation></tp:nomenclature-citation-list></tp:nomenclature><tp:treatment-sec sec-type="Material examined"><title>Material examined.</title><p> 5♂ 3♀ (GTS), Russia, Maritime Province, Chuguevskii District, Oblachnaya Mt., 43°41'43.75"N, 134°12'00.04"E, 1750 m, high mountain birch wood, 23.06.2008, (M.M. Omelko); 39♂ 4♀ (GTS), same locality, bush thicket, 23.06.2008 (M.M. Omelko).</p></tp:treatment-sec><tp:treatment-sec sec-type="Comments"><title>Comments.</title><p> <tp:taxon-name>Acantholycosa norvegica</tp:taxon-name> is the type species of the genus. It has been well described in several publications. This species has a trans-Palaearctic range. Although it has a wide range and is known from the adjacent Khabarovsk Province (<xref ref-type="bibr" rid="B3">Trilikauskas 2007</xref>) and the more eastern Magadan Area, it has not previously been reported from the <!--PageBreak-->Maritime Province. It is worth mentioning that the record from Maritime Province is the southernmost of its known range.</p></tp:treatment-sec><tp:treatment-sec><!--Section generated to contain objects referenced in tp:taxon-treatment.--><fig id="F3" position="float" orientation="portrait"><label>Figures 22–25.</label><caption><p>Male palp of <tp:taxon-name>Acantholycosa aborigenica</tp:taxon-name> (<bold>22</bold>), <tp:taxon-name>Acantholycosa lignaria</tp:taxon-name> (<bold>23</bold>) and <tp:taxon-name>Acantholycosa norvegica</tp:taxon-name> (<bold>24–25</bold>). <bold>22–23</bold> ventral <bold>24</bold> bulbus, ventral <bold>25</bold> base of embolus showing tooth. All after <xref ref-type="bibr" rid="B2">Marusik et al. (2004)</xref>. Scale = 0.1 mm.Abbreviations: <italic>Bs =</italic> basal spine of embolus.</p></caption><graphic xmlns:xlink="http://www.w3.org/1999/xlink" xlink:href="ZooKeys-079-001-g003.jpg" position="float" orientation="portrait" xlink:type="simple"/></fig><fig id="F4" position="float" orientation="portrait"><label>Figures 26–34.</label><caption><p>Epigyne of <tp:taxon-name>Acantholycosa azarkinae</tp:taxon-name> sp. n. (<bold>26–28</bold>), <tp:taxon-name>Acantholycosa oligerae</tp:taxon-name> (<bold>29–30</bold>), <tp:taxon-name>Acantholycosa norvegica</tp:taxon-name> (<bold>31–32</bold>) and <tp:taxon-name>Acantholycosa lignaria</tp:taxon-name> (<bold>33–34</bold>). <bold>26, 28–29, 31, 33</bold> epigyne, ventral <bold>27, 30, 32, 34</bold> vulva, dorsal. <bold>27–28, 30, 32, 34</bold> after maceration. <bold>29–34</bold> after <xref ref-type="bibr" rid="B2">Marusik et al. (2004)</xref>. Scale = 0.1 mm if not otherwise indicated.</p></caption><graphic xmlns:xlink="http://www.w3.org/1999/xlink" xlink:href="ZooKeys-079-001-g004.jpg" position="float" orientation="portrait" xlink:type="simple"/></fig><fig id="F5" position="float" orientation="portrait"><label>Figures 35–40.</label><caption><p>SEM microphotographs of epigyne of <tp:taxon-name>Acantholycosa aborigenica</tp:taxon-name> (<bold>35–36</bold>), <tp:taxon-name>Acantholycosa lignaria</tp:taxon-name> (<bold>37</bold>), <tp:taxon-name>Acantholycosa norvegica</tp:taxon-name> (<bold>38–39</bold>) and <tp:taxon-name>Acantholycosa oligerae</tp:taxon-name> (<bold>40</bold>). All after <xref ref-type="bibr" rid="B2">Marusik et al. (2004)</xref>. Scale = 0.1 mm.</p></caption><graphic xmlns:xlink="http://www.w3.org/1999/xlink" xlink:href="ZooKeys-079-001-g005.jpg" position="float" orientation="portrait" xlink:type="simple"/></fig></tp:treatment-sec><ref-list><ref id="B2"><mixed-citation xmlns:xlink="http://www.w3.org/1999/xlink" xlink:type="simple"><person-group><name name-style="western"><surname>Marusik</surname><given-names>YM</given-names></name><name name-style="western"><surname>Azarkina</surname><given-names>GN</given-names></name><name name-style="western"><surname>Koponen</surname><given-names>S</given-names></name></person-group> (<year>2004</year>)<article-title> A survey of East Palaearctic Lycosidae (Aranei). II. Genus <italic>Acantholycosa</italic> Dahl, 1908 and related new genera.</article-title><source>Arthropoda Selecta</source><volume>12</volume> (<issue>2</issue>):<fpage>101</fpage>-<lpage>148</lpage>.</mixed-citation></ref><ref id="B1"><mixed-citation xmlns:xlink="http://www.w3.org/1999/xlink" xlink:type="simple"><person-group><name name-style="western"><surname>Holm</surname><given-names>Å</given-names></name></person-group> (<year>1947</year>)<source> Svensk Spindelfauna III. Oxyopidae, Lycosidae, Pisauridae</source>. <publisher-name>Stockholm</publisher-name>, <lpage>48</lpage> pp.</mixed-citation></ref><ref id="B3"><mixed-citation xmlns:xlink="http://www.w3.org/1999/xlink" xlink:type="simple"><person-group><name name-style="western"><surname>Trilikauskas</surname><given-names>L</given-names></name></person-group> (<year>2007</year>)<article-title> Spiders of the upper belts in the Dusse-Alin’ Mt Range (Bureinski Reserve)</article-title>. <source>Trudy gsudarstvennogo prirodnogo zapovednika “Bureinskiy” 3</source>, <publisher-name>Khabarovsk: IVEP DVO RAN</publisher-name>, <fpage>84</fpage>–<lpage>88</lpage>.</mixed-citation></ref></ref-list></tp:taxon-treatment>
