# Supplementary material for: A survey of East Palaearctic Lycosidae (Araneae). 7. A new species of Acantholycosa Dahl, 1908 from the Russian Far East
Source: Zookeys. 2011 Feb 3;(79):1–10. doi: 10.3897/zookeys.79.945 (PMC3088047; doi:10.3897/zookeys.79.945)
Supplement: XML Treatment for Acantholycosa oligerae [file zookeys.79.945-treatment5.xml]

<!DOCTYPE tp:taxon-treatment
  PUBLIC "-//TaxonX//DTD Taxonomic Treatment Publishing DTD v0 20100105//EN" "tax-treatment-NSO.dtd">
<tp:taxon-treatment xmlns:tp="http://www.plazi.org/taxpub"><tp:treatment-meta><mixed-citation publication-type="journal"><person-group><name><surname>Marusik</surname><given-names>Yuri M.</given-names></name><name><surname>Omelko</surname><given-names>Mikhail M.</given-names></name></person-group><article-title>A survey of East Palaearctic Lycosidae (Araneae). 7. A new species of <italic>Acantholycosa</italic> Dahl, 1908 from the Russian Far East</article-title><source>Zookeys</source><day>3</day><month>2</month><year>2011</year><volume>2011</volume><issue>79</issue><fpage>1</fpage><lpage>10</lpage><pub-id pub-id-type="doi">10.3897/zookeys.79.945</pub-id></mixed-citation></tp:treatment-meta><tp:nomenclature><tp:taxon-name>
                        <tp:taxon-name-part taxon-name-part-type="genus">Acantholycosa</tp:taxon-name-part>
                        <tp:taxon-name-part taxon-name-part-type="species">oligerae</tp:taxon-name-part>
                    </tp:taxon-name><tp:taxon-authority>Marusik, Azarkina &amp; Koponen, 2004</tp:taxon-authority><xref ref-type="fig" rid="F2">Figs 13–14</xref><xref ref-type="fig" rid="F2">20–21</xref><xref ref-type="fig" rid="F4">26</xref><xref ref-type="fig" rid="F4">29–30</xref><xref ref-type="fig" rid="F5">40</xref><tp:nomenclature-citation-list><tp:nomenclature-citation><tp:taxon-name>Acantholycosa oligerae</tp:taxon-name><comment><xref ref-type="bibr" rid="B2">Marusik et al. 2004</xref>: 126, f. 19–20, 128, 152–161 (♂♀).</comment></tp:nomenclature-citation></tp:nomenclature-citation-list></tp:nomenclature><tp:treatment-sec sec-type="Comments"><title>Comments.</title><p> This species was recently described from material found at a single locality in the Lazo Reserve, the Russian Far East.</p></tp:treatment-sec><tp:treatment-sec><!--Section generated to contain objects referenced in tp:taxon-treatment.--><fig id="F2" position="float" orientation="portrait"><label>Figures 8–21.</label><caption><p>Male palp of <tp:taxon-name>Acantholycosa azarkinae</tp:taxon-name> sp. n. (<bold>8–12</bold>), <tp:taxon-name>Acantholycosa oligerae</tp:taxon-name> (<bold>13–14, 20–21</bold>) and <tp:taxon-name>Acantholycosa sundukovi</tp:taxon-name> (<bold>15–16, 17–19</bold>). <bold>8</bold> bulbus, from above <bold>9, 13, 15</bold> terminal part of palp, ventral <bold>10</bold> terminal part of palp, from above <bold>11</bold> tegulum, from above <bold>12, 14, 16</bold> terminal part of palp, retrolateral <bold>17, 20</bold> tegular apophysis, ventral <bold>18, 21</bold> embolus, from above <bold>19</bold> terminal part of embolus and terminal apophysis. <bold>13–21</bold> after <xref ref-type="bibr" rid="B2">Marusik et al. (2004)</xref>. Scale = 0.1 mm if not otherwise indicated.Abbreviations: <italic>Bs =</italic> basal spine of embolus.</p></caption><graphic xmlns:xlink="http://www.w3.org/1999/xlink" xlink:href="ZooKeys-079-001-g002.jpg" position="float" orientation="portrait" xlink:type="simple"/></fig><fig id="F4" position="float" orientation="portrait"><label>Figures 26–34.</label><caption><p>Epigyne of <tp:taxon-name>Acantholycosa azarkinae</tp:taxon-name> sp. n. (<bold>26–28</bold>), <tp:taxon-name>Acantholycosa oligerae</tp:taxon-name> (<bold>29–30</bold>), <tp:taxon-name>Acantholycosa norvegica</tp:taxon-name> (<bold>31–32</bold>) and <tp:taxon-name>Acantholycosa lignaria</tp:taxon-name> (<bold>33–34</bold>). <bold>26, 28–29, 31, 33</bold> epigyne, ventral <bold>27, 30, 32, 34</bold> vulva, dorsal. <bold>27–28, 30, 32, 34</bold> after maceration. <bold>29–34</bold> after <xref ref-type="bibr" rid="B2">Marusik et al. (2004)</xref>. Scale = 0.1 mm if not otherwise indicated.</p></caption><graphic xmlns:xlink="http://www.w3.org/1999/xlink" xlink:href="ZooKeys-079-001-g004.jpg" position="float" orientation="portrait" xlink:type="simple"/></fig><fig id="F5" position="float" orientation="portrait"><label>Figures 35–40.</label><caption><p>SEM microphotographs of epigyne of <tp:taxon-name>Acantholycosa aborigenica</tp:taxon-name> (<bold>35–36</bold>), <tp:taxon-name>Acantholycosa lignaria</tp:taxon-name> (<bold>37</bold>), <tp:taxon-name>Acantholycosa norvegica</tp:taxon-name> (<bold>38–39</bold>) and <tp:taxon-name>Acantholycosa oligerae</tp:taxon-name> (<bold>40</bold>). All after <xref ref-type="bibr" rid="B2">Marusik et al. (2004)</xref>. Scale = 0.1 mm.</p></caption><graphic xmlns:xlink="http://www.w3.org/1999/xlink" xlink:href="ZooKeys-079-001-g005.jpg" position="float" orientation="portrait" xlink:type="simple"/></fig></tp:treatment-sec><ref-list><ref id="B2"><mixed-citation xmlns:xlink="http://www.w3.org/1999/xlink" xlink:type="simple"><person-group><name name-style="western"><surname>Marusik</surname><given-names>YM</given-names></name><name name-style="western"><surname>Azarkina</surname><given-names>GN</given-names></name><name name-style="western"><surname>Koponen</surname><given-names>S</given-names></name></person-group> (<year>2004</year>)<article-title> A survey of East Palaearctic Lycosidae (Aranei). II. Genus <italic>Acantholycosa</italic> Dahl, 1908 and related new genera.</article-title><source>Arthropoda Selecta</source><volume>12</volume> (<issue>2</issue>):<fpage>101</fpage>-<lpage>148</lpage>.</mixed-citation></ref></ref-list></tp:taxon-treatment>
